# Supplementary material for: Accuracy of Breast Ultrasonography and Mammography in Comparison with Postoperative Histopathology in Breast Cancer Patients after Neoadjuvant Chemotherapy
Source: Diagnostics (Basel). 2023 Aug 30;13(17):2811. doi: 10.3390/diagnostics13172811 (PMC10486727; doi:10.3390/diagnostics13172811)
Supplement: Supplementary file 1 [file diagnostics-13-02811-s001.zip]

Archive with 1 entries (1 files):
- diagnostics-2486405-supplementary.pdf
